# Supplementary material for: Mice lacking triglyceride synthesis enzymes in adipose tissue are resistant to diet-induced obesity
Source: eLife. 2023 Oct 2;12:RP88049. doi: 10.7554/eLife.88049 (PMC10545428; doi:10.7554/eLife.88049)
Supplement: Source data 1. [file elife-88049-data1.zip]

Archive with 18 entries (10 files):
- Source data/Figure 1-figure supplement 1-source data 1/
- Source data/Figure 1-figure supplement 1-source data 1/Figure 1-figure supplement 1-source data 1.pptx
- Source data/Figure 1-figure supplement 3-source data 1/
- Source data/Figure 1-figure supplement 3-source data 1/Lipidomics.xlsx
- Source data/Figure 1-source data 1/
- Source data/Figure 1-source data 1/Body weights and DEXA analysis.xlsx
- Source data/Figure 1-source data 1/Lipidomics.xlsx
- Source data/Figure 1-Source data 2/
- Source data/Figure 1-Source data 2/Figure 1-Source data 2 (1).pptx
- Source data/Figure 1-Source data 2/Figure 1-Source data 2.pptx
- Source data/Figure 2-source data 1/
- Source data/Figure 2-source data 1/Figure 2-source data 1.xlsx
- Source data/Figure 3-source data 1/
- Source data/Figure 3-source data 1/Figure 3 -source data 1.xlsx
- Source data/Figure 4-source data 1/
- Source data/Figure 4-source data 1/Figure 4 -source data 1.xlsx
- Source data/Figure 5-source data 1/
- Source data/Figure 5-source data 1/Figure 5-source data 1.pptx
